# Supplementary material for: Characterization of a spontaneous microphthalmia-like mutant mouse with isolated ocular defects
Source: PLoS One. 2026 Mar 2;21(3):e0340185. doi: 10.1371/journal.pone.0340185 (PMC12952626; doi:10.1371/journal.pone.0340185)
Supplement: S3 Table — (XLSX) [file pone.0340185.s003.xlsx]

## Sheet: Sheet1
Fig1 B		Body length(cm)
		Control
		Phenotype	Number	P14D	P28D	P42D	P56D	P3M	P4M
		Normal	1	6	7	8	7.5	8.5	9
		Normal	2	6	7	8	8	8.5	9
		Normal	3	6	7	8	8	8.5	9
		Normal	4	6	7	8	8	8.5	9
		Normal	5	5.5	7.5	7.5	8.5	9	9
		Normal	6	5.5	7.5	8	7.5	8.5	8.5
		Normal	7	5.5	8	8.5	9	9.5	9
		Normal	8	5.5	7.5	7.5	8	9.5	9
		Normal	9	4.5	6.5	7	8	8.5	9
		Normal	10	4.5	6	7	7.5	8	8.5
		Normal	11	5	6.5	7	8.5	8.5	9
		Normal	12	4.5	6	6.5	8.5	9	9
		Mutant
		Phenotype	Number	P14D	P28D	P42D	P56D	P3M	P4M
		Microphthalmia	1	5.5	7.5	7.5	8	8.5	9
		Microphthalmia	2	5	7	8	8	9	9
		Microphthalmia	3	5.5	6	6.5	7	9	9
		Microphthalmia	4	5.5	6	7	7.5	9	9
		Microphthalmia	5	5	6.5	7	8	9	9
		Microphthalmia	6	5	6	6.5	7	8	8.5
		Microphthalmia	7	5	5.5	6.5	7	8.5	9
		Microphthalmia	8	5	6	6.5	7	8	8.5
		Microphthalmia	9	5	6	6.5	7	8.5	9
		Microphthalmia	10	5.5	5.5	6.5	7	8.5	9
		Microphthalmia	11	5	6	6	6.5	8	8.5
		Microphthalmia	12	5.5	5.5	6	6.5	8	8.5
Fig1 C		Weight(g)
		Control
		Phenotype	Number	P14D	P28D	P42D	P56D	P3M	P4M
		Normal	1	7.2	9.3	15.8	16.8	21.8	20.6
		Normal	2	7.1	9.8	17.1	19.4	22	20.5
		Normal	3	7.1	8.8	15.2	17.1	20.8	20.5
		Normal	4	7.2	8.6	16.4	18.8	21.7	21.3
		Normal	5	5.8	7.8	8.5	14.9	18	18.7
		Normal	6	5.9	9.9	13.3	11.8	20.1	22
		Normal	7	6.9	13.2	19.5	22.3	24.5	25.6
		Normal	8	6.2	10.4	11.7	15.5	19.5	21.8
		Normal	9	4.2	7.7	12.1	16.9	18.9	23.1
		Normal	10	3.6	7.5	11.1	13.7	14.5	19.2
		Normal	11	4.5	8.5	12.5	18.6	21.1	26.3
		Normal	12	4.3	6.6	10.6	17.8	19.2	25.1
		Mutant
		Phenotype	Number	P14D	P28D	P42D	P56D	P3M	P4M
		Microphthalmia	1	7.2	11.7	14.4	16.3	20.2	24.1
		Microphthalmia	2	6.6	9.9	14.1	17.5	22.1	24.6
		Microphthalmia	3	6.1	5	8	12.9	21.1	25.1
		Microphthalmia	4	6.1	5.5	10.6	14.5	19.5	22
		Microphthalmia	5	6.8	10.6	14.7	18.4	24.5	26.8
		Microphthalmia	6	6.1	5.9	9.4	12.5	17.4	22
		Microphthalmia	7	5	6.3	11.8	16.6	22.2	24.6
		Microphthalmia	8	5.2	6.6	8.6	14.6	16.1	23.3
		Microphthalmia	9	5.1	6.4	11.3	17	22.3	25.2
		Microphthalmia	10	5.7	5.6	8	14.1	16.7	21.8
		Microphthalmia	11	5.6	8.4	7.3	14.1	16.3	20.3
		Microphthalmia	12	5.9	7.5	7	12.8	22	25.4
Fig1 D		Palpebral fissure width(mm)
		Control
		Phenotype	Number	P14D	P28D	P42D	P56D	P3M	P4M
		Normal	1	3	3	4	4	4	4
		Normal	2	3	3	4	4	4	4
		Normal	3	3	3	3.5	3.5	4	4
		Normal	4	3	3	4	4	4	4
		Normal	5	3	3	4	4	4	4
		Normal	6	3	3	4	4	4	4
		Normal	7	3.5	3.5	4	4	4	4
		Normal	8	3.5	3	3.5	4	3.5	4
		Normal	9	3	3.5	4	4	4	4
		Normal	10	3	2.5	3	3	3	3.5
		Normal	11	2.5	4	4	4	4	4
		Normal	12	2.5	4	4	4	4	4
		Mutant
		Phenotype	Number	P14D	P28D	P42D	P56D	P3M	P4M
		Microphthalmia	1	3	3	3.5	3.5	3.5	3
		Microphthalmia	2	3	3	3.5	3	3	3
		Microphthalmia	3	2.5	3	3	3.5	3.5	3.5
		Microphthalmia	4	2	3	3	3	3	3
		Microphthalmia	5	2.5	2.5	3	3	3	3
		Microphthalmia	6	2	2.5	3	3	3	3
		Microphthalmia	7	2.5	2.5	3	3	3	3
		Microphthalmia	8	2	2.5	3.5	3	3	3
		Microphthalmia	9	2.5	3	3	3	3	3.5
		Microphthalmia	10	2	3	3	3	3	3
		Microphthalmia	11	3	3	3	3	3	3.5
		Microphthalmia	12	2.5	3	3	3	3	3
Fig2 B		Day	Control-Eyeball							Control-Len
		P28D	3	3.2	3	2.8	2.8	3		1.7	1.5	1.7	1.9	1.5	1.8
		P42D	3.2	3	3	2.8	3	2.9		1.5	1.5	1.9	1.7	1.8	2
		P56D	3	3.5	3	3.1	2.8	2.9		1.8	2	1.7	1.7	1.8	1.7
		P3M	3.1	3	3.2	3.3	3.5	3		1.9	2.1	2.2	2.2	2.3	2
		P4M	3.5	3.2	3.5	3.7	3.3	3.2		2	2.5	2.5	2.5	2	2.2
		Day	Mutant-Eyeball							Mutant-Len
		P28D	1.8	2	2	2	2	2		1	0.8	0.8	0.8	0.8	1
		P42D	1.8	2	2	2.2	2.5	2		1	1.1	0.8	0.8	1	1
		P56D	2	1.8	2.2	2	2.5	2.5		1	1.2	1	1	1.2	1
		P3M	2.2	2.5	2.2	2.5	2.2	2.2		1.2	1	1	1.5	1	1.2
		P4M	2.2	2.5	2.5	2.5	2.5	2.5		1.5	1.4	1.5	1.5	1.5	1.3
Fig4 C		Contrast-Control
		contrast:100%
			1	2	3	4	5	6	7	8	9	10	11	12	13	14	15
		P28D	1.85	1.92	1.1	1.31	1.79	1.61	1.98	1.8	3	1.54	1.59	2.59	2	1.57	2.21
		P42D	1.1	2.1	1.36	1.84	1.8	2.24	2.3	2.43	2.24	1.22	1.61	2.35	3.1	2.49	2.35
		P56D	1.61	1.49	1.05	2.24	1.79	1.69	2.02	2.55	1.54	2.48	1.62	2.25	1.78	4.14	1.84
		P3M	1.51	1.85	1.23	2.79	2.16	3.16	2.92	2.23	2.08	2.52	3.6	2.86	3.7	2.11	2.3
		P4M	1.53	1.34	1.12	2.4	2.08	2.09	2.47	2.25	2.63	1.94	2.1	4.52	3.45	2.57	2.73
		Contrast-Mutant
		contrast:100%
			1	2	3	4	5	6	7	8	9	10	11	12
		P28D	1.28	0.94	1.06	0.98	0.97	1.4	1.27	1.12	1.69	1.3	0.9	1.63
		P42D	1.17	1.17	0.91	1.1	1.07	1.33	1.38	1.15	1.38	1.09	1.06	1.99
		P56D	1.73	0.96	1.05	1.12	1.37	0.93	1.09	1.39	1.4	0.98	1.12	2.03
		P3M	1.86	0.94	1.48	1.12	1.19	0.95	1.38	1.21	1.45	0.95	1.22	2.43
		P4M	1.51	1.18	1.11	0.78	1.21	1.16	1.5	0.89	0.98	1.16	1.01	1.9
		Spatial frequency-Control
		spatial frequency:0.1cycles/°
			1	2	3	4	5	6	7	8	9	10	11	12	13	14	15
		P28D	0.96	1.12	1.41	2.07	1.66	1.11	1.76	1.88	1.67	2.83	2.51	2.11	2.23	1.42	1.24
		P42D	1.08	1.61	0.97	1.31	1.89	2.05	3.09	1.36	1.84	2.1	2.97	2.6	2.39	3.3	3.21
		P56D	1.11	1.83	1.35	1.44	1.76	1.85	2.13	1.77	2.06	2.09	1.96	2.26	2.95	3.12	2.27
		P3M	1.03	2.35	1.33	2.51	3.74	2.62	2.5	1.37	1.6	2.05	1.68	3.97	3.08	2.21	1.78
		P4M	1.07	1.87	0.91	2.04	2.27	2.12	1.96	1.59	2.21	2.26	2.28	2.5	4.29	2.51	2.43
		Spatial frequency-Mutant
		spatial frequency:0.1cycles/°
			1	2	3	4	5	6	7	8	9	10	11	12
		P28D	1.47	1.2	1.1	1.02	1.29	1.23	1.1	1.05	1.16	1.15	0.98	2.18
		P42D	1.32	1.25	0.9	1.28	1.5	1.66	1.49	0.92	1.4	1.13	0.99	1.91
		P56D	1.67	0.91	1.94	0.76	1.26	1.27	1.85	0.98	2.04	1.03	1.3	2.02
		P3M	2.34	1.1	1.1	1.18	1.09	1.45	1.84	0.84	1.17	1.27	1.05	2.06
		P4M	1.7	1.09	1.07	1.15	0.91	1.18	1.19	0.82	1.24	1.09	0.65	1.38
Fig5 A		Control
		Phenotype	Number	anterior chamber depth（µm）
		Normal	1	390
		Normal	2	414
		Normal	3	426
		Normal	4	396
		Normal	5	402
		Normal	6	441
		Normal	7	417
		Normal	8	393
		Mutant
		Phenotype	Number	anterior chamber depth（µm）
		Microphthalmia	1	354
		Microphthalmia	2	366
		Microphthalmia	3	282
		Microphthalmia	4	354
		Microphthalmia	5	357
		Microphthalmia	6	334
		Microphthalmia	7	369
		Microphthalmia	8	258
Fig5 B		Control
		Phenotype	Number	corneal thickness（µm）
		Normal	1	144
		Normal	2	135
		Normal	3	165
		Normal	4	171
		Normal	5	129
		Normal	6	120
		Normal	7	132
		Normal	8	117
		Mutant
		Phenotype	Number	corneal thickness（µm）
		Microphthalmia	1	114
		Microphthalmia	2	132
		Microphthalmia	3	138
		Microphthalmia	4	180
		Microphthalmia	5	99
		Microphthalmia	6	108
		Microphthalmia	7	147
		Microphthalmia	8	138
Fig6 B		scotopic 1.5						scotopic 3
ERG			a-wave		b-wave				a-wave		b-wave
		Number	Control	Mutant	Control	Mutant		Number	Control	Mutant	Control	Mutant
		1	-125.2	-2.2	248.8	7.8		1	-124.9	-11.6	418.4	9.7
		2	-109.3	-1.7	196.5	2.8		2	-105	-6	338.9	15.1
		3	-111.7	-4.9	186.7	8.2		3	-98.8	-18.6	308.5	50.6
		4	-208.1	-12.3	228	31		4	-103	-26.9	385.3	79.2
		5	-109.8	-19	220.3	55.7		5	-146.9	-34.5	311.3	44.6
		6	-146	-19.7	282.2	14.4		6	-141.4	-11.1	462.8	27.6
		7	-121.4	-4.6	230.6	11.1		7	-112.8	-6.1	455.1	18.6
		8	-124.3	-14.1	253.6	30.5		8	-117.4	-21.4	424.5	48.5
Fig7 B		The thickness of RPE(µm)
		Day	Control			Mutant
		P28D	6.25	8.75	6.25	11.25	11.25	10
		P42D	6.25	5.63	5.63	10	10	6.88
		P56D	6.25	5	8.13	8.13	6.25	8.13
		P3M	6.28	7.5	5.63	9.38	8.22	8.13
		P4M	6.88	8.13	5	8.75	11.88	6.25
Fig7 C		Count of retinal rosettes
		Day	Mutant			Control
		P28	13	6	6	0	0	0
		P42	12	7	7	0	0	0
		P56	9	6	8	0	0	0
		P3M	4	7	9	0	0	0
		P4M	4	9	9	0	0	0
